# Supplementary material for: Structural basis of meiotic telomere attachment to the nuclear envelope by MAJIN-TERB2-TERB1
Source: Nat Commun. 2018 Dec 17;9:5355. doi: 10.1038/s41467-018-07794-7 (PMC6297230; doi:10.1038/s41467-018-07794-7)
Supplement: Supplementary file 4 — Source Data [file 41467_2018_7794_MOESM4_ESM.xlsx]

## Sheet: Figure 4c
Figure 4c - EMSA
	MAJIN Core
	TERB2 C
	MAJIN Core
	TERB2 C-Tr
	MAJIN Core
	TERB2 C
	F73E Y75E
	MAJIN Core
	TERB2 C
	Basic surface
	mutant
	MAJIN delTM
	TERB2 C
	MAJIN delTM
	TERB2 C-Tr

## Sheet: Figure 4d
Figure 4d - EMSA and quantification
				All assays performed using 25 nM FAM-dsDNA (147 bp)
														MT	Quantification (% bound)
														Conc.	repeat 1	repeat 2	repeat 3
														0	0	0	0
														0.05	0	0	4.81265
														0.125	0	0	4.16386
														0.25	5.89609	12.8514	13.2917
	MAJIN Core													0.375	30.0538	41.4432	41.0027
	TERB2 C													0.5	49.0366	60.2739	56.1231
														0.625	45.9494	56.1678	51.8314
														0.75	59.0694	65.7828	67.0629
														1	67.116	76.8441	68.9836
														1.25	78.2199	85.9915	81.0897
														1.5	86.3535	93.9176	84.4043
														2	95.3443	97.027	96.4052
														2.5	97.2659	97.5616	97.9095
														3.75	98.88	96.9115	95.7554
														5	97.5995	100	98.6747
														MT	Quantification (% bound)
														Conc.	repeat 1	repeat 2	repeat 3
														0	0	0.0133816	0
														0.5	0	0.0783838	4.6288
														1	0	0.156159	5.6912
	MAJIN Core													1.5	0	0.167322	6.68275
	TERB2 C-Tr													2.5	0	0.295729	7.0604
														4	2.25966	0.843575	9.08312
														6.5	2.74221	1.99949	12.3874
														10.5	4.26489	7.59676	13.9992
														17	11.9313	14.1007	24.3049
														27.5	38.1278	36.1231	41.5655
														44.5	66.435	62.994	65.1257
														MT	Quantification (% bound)
														Conc.	repeat 1	repeat 2	repeat 3
														0	0	5.82833	4.21007
														0.1	0	8.14004	3.62735
	MAJIN Core													0.25	0	7.15788	4.46241
	TERB2 C													0.5	1.9443	6.72104	5.27204
	F73E Y75E													1	10.7389	32.5986	10.9375
														1.5	30.1228	54.3119	37.0417
														2	67.1511	72.0312	60.1706
														2.5	66.2972	78.9465	59.478
														3	81.3082	81.0491	67.4785
														3.5	82.6333	79.6339	62.334
														4	84.8412	78.6227	69.1352
														5	87.0045	82.473	71.2424
														7.5	90.1089	85.6719	76.7535
														15	93.8293	91.4195	80.6937
														20	95.4039	93.1801	86.189
														MT	Quantification (% bound)
														Conc.	repeat 1	repeat 2	repeat 3
														0	0	0	0
	MAJIN Core													0.05	0	0.128992	0
	TERB2 C													0.125	0	0.23018	0
	Basic surface													0.25	0.0763693	0.350702	0
	mutant													0.5	0.0556939	0.497012	0.457355
														0.75	0.0724882	0.626191	0.641628
														1	0.0636018	0.609488	0.440072
														1.25	0.53009	0.856516	0.349146
														1.5	0.186723	1.12163	0.445097
														1.75	0.206605	1.14129	0.386279
														2	0.0896915	0.716206	0.448206
														2.5	0.108566	1.144	0.511274
														3.75	0.222264	1.03523	0.0908667
														7.5	0.269071	1.75507	0.379616
														10	0.269071	1.43647	0.631049
														MT	Quantification (% bound)
														Conc.	repeat 1	repeat 2	repeat 3
														0	0	0	0
														0.0125	0	0	0
														0.025	0	0	0
														0.0375	0	0	0.187617
	MAJIN delTM													0.05	0	0	0.436162
	TERB2 C													0.0625	0	0	0.738901
														0.075	0	0	1.79168
														0.0875	0	5.63344	7.75494
														0.1	0	21.6279	14.597
														0.1125	41.0976	50.0943	12.8125
														0.125	61.5358	8.62236	78.4678
														0.1875	100	100	99.5039
														0.25	100	100	100
								* Omitted						0.375	100	100	100
														0.5	100	100	100
														MT	Quantification (% bound)
														Conc.	repeat 1	repeat 2	repeat 3
														0	6.19737	0	6.67089
	MAJIN delTM													0.1	9.92119	1.95226	4.73951
	TERB2 C-Tr													0.2	64.8338	42.4278	39.2247
														0.3	96.4561	72.7655	91.359
														0.4	97.7476	85.7211	97.6627
														0.5	99.31	92.7054	99.2749
														0.6	99.3669	91.4089	99.8013
														0.7	99.293	90.3327	99.7795

## Sheet: Figure 5a
Figure 5a - SDS-PAGE
		MAJIN Core TERB2 TERB1 T2B							MAJIN Core TERB2 C						TERB2 N TERB1 T2B
		Gel filtration elution fractions							Gel filtration elution fraction						Gel filtration elution fractions

## Sheet: Figure 5f-1
Figure 5f - Frontal MAJIN-TERB2-SYCP3 (n= number of telomeres analysed in each image)
	n=3 Image 1									n=7 Image 2																					n=6 Image 3																		n=6 Image 4
Distance (µm)	MAJIN	TERB2	SYCP3	MAJIN	TERB2	SYCP3	MAJIN	TERB2	SYCP3	MAJIN	TERB2	SYCP3	MAJIN	TERB2	SYCP3	MAJIN	TERB2	SYCP3	MAJIN	TERB2	SYCP3	MAJIN	TERB2	SYCP3	MAJIN	TERB2	SYCP3	MAJIN	TERB2	SYCP3	MAJIN	TERB2	SYCP3	MAJIN	TERB2	SYCP3	MAJIN	TERB2	SYCP3	MAJIN	TERB2	SYCP3	MAJIN	TERB2	SYCP3	MAJIN	TERB2	SYCP3	MAJIN
0	28284000	0	91141000	12315000	6616.2	84636000	11345000	449660	163610000	1394700	0	116970000	168990	0	116970000	8329500	0	132350000	342470	0	13844000	0	0	4393500	8908800	175000	91798000	3090200	0	100700000	12963000	175730	105720000	5810800	0	167480000	8413900	0	62357000	292660	245550	37300000	48194	0	59237000	21644000	0	127630000	0
0.032242	32069000	113240	127740000	19641000	4927.5	113290000	13957000	498950	157140000	666380	0	151390000	1305900	0	151390000	13499000	302590	230360000	2228700	0	44238000	834600	0	85598000	12296000	862840	106920000	8096800	0	137690000	17837000	370240	104260000	12526000	0	177770000	9672200	0	74205000	8107500	1092600	97168000	65845	0	87448000	24814000	0	137910000	31849
0.064484	26213000	1132000	134370000	29318000	1339500	141150000	14925000	1208800	145730000	123810	0	181530000	4619800	0	181530000	12309000	735480	221580000	5143600	0	82753000	5193000	0	158800000	14949000	1433000	122190000	5371400	560.29	167170000	22995000	913860	109650000	21039000	0	182770000	8638000	0	105710000	35432000	3175900	123010000	1221900	0	116040000	16741000	0	146120000	410800
0.096726	21708000	2654500	128770000	37040000	4519900	148040000	15370000	1320600	131990000	878410	0	190770000	10285000	0	190770000	9636500	2767800	211790000	11972000	1134100	110860000	6174200	204900	201360000	14964000	4235300	134260000	2967100	96397	163220000	28690000	1382500	141260000	29437000	0	182750000	7938500	0	114850000	49293000	1682900	170250000	2951200	0	141110000	8925300	0	147810000	1458900
0.12897	19062000	1992600	126050000	40585000	6749900	163920000	16144000	591600	128530000	5338600	0	191520000	13227000	0	191520000	6786900	908380	207390000	20567000	3312900	143400000	7749200	2692800	194210000	14077000	7379500	143200000	3612000	224980	162810000	36527000	978750	188190000	31578000	0	180330000	10322000	0	109630000	49939000	33817	171610000	4646900	0	151180000	6575100	0	152360000	2606500
0.16121	17374000	515280	135340000	40130000	9351300	177150000	16961000	90401	127920000	11996000	0	218910000	13537000	0	218910000	5624000	358070	208010000	27656000	2761000	151990000	11388000	8073600	194360000	14532000	9332200	144460000	6216700	75573	167870000	44641000	192250	222300000	26771000	0	175140000	14599000	0	107230000	48135000	112690	169400000	6628400	0	142350000	9094900	0	148660000	3904000
0.19345	15342000	81977	148350000	38077000	10665000	180580000	17948000	0	127470000	17222000	0	216650000	10904000	0	216650000	7259100	202760	210130000	29913000	503140	151900000	13812000	11683000	194490000	17062000	10671000	148500000	6145800	251700	180880000	50736000	0	222630000	19241000	0	166540000	18180000	0	118950000	46818000	1228000	164160000	7910400	0	127860000	15237000	0	149480000	5990800
0.22569	13334000	452290	164070000	38167000	10549000	177350000	17012000	0	128950000	19161000	95.366	216050000	7739900	95.366	216050000	11053000	135900	212750000	22723000	0	157480000	13218000	11110000	189030000	17669000	12065000	148410000	3420000	1200700	198400000	51354000	0	223210000	12166000	0	153270000	19542000	0	133690000	47931000	3098700	163970000	8460500	0	115550000	21932000	0	150790000	9985500
0.25794	12751000	1850100	176010000	40102000	11115000	179600000	12929000	16414	128370000	17367000	8008.2	210000000	5695200	8008.2	210000000	15472000	0	215640000	12744000	0	166270000	11550000	8530500	178500000	13463000	9388900	147680000	665970	1339800	213070000	45519000	87489	223230000	7481300	0	140210000	17180000	0	141240000	51366000	3714900	174100000	8965600	0	111900000	26163000	0	156110000	14799000
0.29018	14730000	5781400	174630000	39537000	14517000	194530000	6550700	1114600	128760000	14074000	1345.6	204610000	6347400	1345.6	204610000	20644000	0	219040000	7878900	0	167790000	8264300	5277600	171070000	6520400	4053000	148870000	138070	1888800	217440000	36380000	61804	222190000	3901600	0	129170000	12991000	442270	140360000	54186000	1511300	188360000	11314000	0	116460000	26982000	0	158420000	17545000
0.32242	18696000	8510500	162080000	36145000	17239000	211110000	1865200	3673700	128420000	11418000	0	189500000	9042000	0	189500000	26707000	446270	226770000	7350800	0	159930000	6212100	4554000	171580000	1986000	575100	150350000	891300	4385300	207910000	27144000	0	223220000	2481500	32869	121300000	9476700	2200300	146290000	55068000	31107	199910000	15801000	0	120730000	26479000	284.96	162470000	16589000
0.35466	23338000	10144000	149500000	30147000	14807000	214140000	1415200	5039000	131250000	8712400	0	174900000	12871000	0	174900000	31329000	3824400	243710000	9739000	0	150630000	8796200	7467900	178770000	137900	0	150150000	2186500	12808000	194240000	19159000	0	226560000	3525900	237500	122750000	8142000	2463500	158310000	53539000	1738500	207820000	19303000	0	118960000	30277000	537900	168490000	12588000
0.3869	28477000	15658000	146160000	25840000	9126300	207200000	1279700	11209000	144280000	6663100	0	162850000	15311000	0	162850000	33104000	9775900	269450000	14816000	2391.2	147480000	13709000	7544700	188000000	0	0	149690000	3905600	25024000	189920000	12811000	0	228010000	8155000	14788	132900000	7667300	859090	166640000	47203000	12098000	219190000	17442000	0	120810000	38627000	9859700	183440000	7720900
0.41915	31813000	19683000	149500000	25332000	4240100	200140000	1426000	26119000	158850000	4298700	0	163510000	15850000	0	163510000	36120000	19898000	295100000	19503000	1592500	153770000	17560000	6832300	196490000	22437	57310	151700000	5560300	36099000	202550000	7691400	0	226250000	17305000	3263200	146830000	12676000	39487	166500000	39692000	27163000	241690000	11072000	0	130320000	50675000	32423000	209700000	4599400
0.45139	32200000	27300000	150510000	28800000	5033500	202950000	4434100	49365000	165150000	2613100	4914.4	172380000	13794000	4914.4	172380000	51157000	40046000	305820000	18039000	10142000	166610000	26088000	15224000	205730000	1256900	675120	156520000	5730800	42009000	225330000	3503700	0	231020000	31326000	25097000	166070000	23504000	0	168550000	39413000	41449000	267390000	3889900	0	142970000	62762000	60259000	227460000	4674400
0.48363	30741000	38591000	153060000	31906000	8005700	206270000	18032000	76252000	155910000	1511700	418990	189500000	10276000	418990	189500000	91714000	74797000	285300000	12742000	28592000	186600000	44118000	39969000	210890000	5229600	1350300	163480000	4376300	44093000	241340000	2701200	0	245820000	50943000	66144000	198860000	31890000	953.14	182340000	53088000	54716000	280270000	917590	71527	153020000	74938000	81061000	230380000	9475300
0.51587	32474000	51502000	158540000	32732000	11449000	200740000	47734000	103100000	132440000	2145900	3958000	206960000	6366700	3958000	206960000	158310000	118730000	227320000	11573000	52213000	209080000	71765000	77530000	205120000	7208200	4984700	172680000	6772600	52220000	240940000	4151900	0	260440000	80094000	104360000	245410000	34053000	823850	204720000	81478000	68063000	265990000	1888000	1213900	158210000	89424000	91294000	212180000	18707000
0.54812	44413000	67573000	159400000	35468000	15250000	185690000	90177000	139710000	103320000	5182000	8054800	220870000	8275300	8054800	220870000	229650000	164220000	149900000	21106000	77566000	228740000	104380000	115740000	188510000	7224300	11247000	183420000	16651000	79133000	229940000	6362700	443190	264810000	126850000	126590000	285260000	31880000	8065400	222380000	119660000	88836000	218440000	6766400	5022500	160260000	107000000	99835000	191750000	33352000
0.58036	67911000	93197000	154050000	49705000	20483000	168010000	132890000	185600000	71833000	11762000	8110300	234710000	32179000	8110300	234710000	271910000	203190000	84652000	34751000	96216000	244340000	133480000	147740000	167410000	8410600	15588000	192790000	36774000	126630000	215350000	11809000	3326700	266990000	186400000	141230000	297170000	34846000	22231000	227340000	157890000	115350000	149320000	19246000	16010000	165540000	129520000	119620000	163600000	54160000
0.6126	98113000	128990000	138360000	81247000	44806000	152870000	159250000	227500000	42879000	26876000	10971000	248390000	85910000	10971000	248390000	261710000	225420000	46614000	44983000	111420000	251400000	154720000	169240000	143230000	17555000	17725000	197320000	73112000	180420000	197140000	28983000	7225600	290500000	237830000	153650000	266570000	54892000	34245000	230160000	182840000	144050000	83144000	46675000	37257000	176360000	156210000	150680000	123910000	78898000
0.64484	125040000	163900000	109400000	132050000	108600000	131530000	158140000	242300000	24601000	57278000	26008000	243250000	166040000	26008000	243250000	204010000	224710000	25704000	62223000	127060000	240810000	166470000	189570000	110170000	49742000	20302000	189710000	131950000	224800000	174250000	66934000	14060000	347700000	255970000	164580000	199770000	95699000	39459000	237790000	185440000	173590000	40034000	87087000	68596000	181530000	180990000	179180000	75671000	102100000
0.67708	139980000	180050000	74591000	184950000	192440000	96444000	131170000	212370000	14825000	104450000	64204000	205730000	247740000	64204000	205730000	128510000	203830000	8942900	100700000	149210000	205410000	167190000	215640000	69788000	101860000	30428000	163960000	197030000	257800000	145960000	132880000	28681000	407920000	227120000	161650000	117800000	140000000	44638000	242500000	164870000	199110000	20970000	126620000	95870000	161480000	199070000	190290000	30794000	116250000
0.70933	137770000	165510000	45393000	220890000	266400000	56277000	90716000	146860000	9095900	158510000	116530000	144770000	296470000	116530000	144770000	67427000	171300000	202410	168640000	181750000	142470000	154170000	237560000	33909000	153540000	52246000	124310000	240100000	281360000	108330000	219530000	55755000	414600000	163220000	142850000	52872000	170140000	58685000	230610000	131120000	207180000	11116000	144220000	104580000	116410000	198980000	182240000	5156700	116020000
0.74157	119680000	128540000	27804000	220710000	289060000	28696000	52261000	76155000	6651900	202020000	164540000	88811000	291180000	164540000	88811000	34949000	135520000	0	254780000	218070000	77167000	126720000	237530000	13160000	178640000	77724000	84091000	244230000	284650000	62568000	301460000	94380000	338930000	92562000	115370000	18988000	175570000	83358000	202030000	95878000	192130000	2895400	126470000	89390000	68025000	174980000	162130000	75803	101220000
0.77381	90977000	88724000	18698000	186550000	254180000	18132000	25437000	29521000	6761500	215860000	188820000	48565000	237480000	188820000	48565000	24436000	96926000	0	327060000	247650000	31353000	90736000	211590000	4817900	165220000	93208000	51635000	209670000	257450000	23222000	346020000	131790000	214750000	41261000	87841000	5944700	163790000	108560000	169150000	66754000	157940000	171380	81961000	57237000	34720000	131960000	144470000	0	77185000
0.80605	59673000	57868000	13739000	131710000	180600000	15493000	12219000	16295000	7588100	198830000	187440000	21440000	160470000	187440000	21440000	21406000	60804000	0	345670000	252630000	10928000	55364000	170280000	2371600	120330000	91593000	26463000	152540000	203920000	4307200	334750000	151240000	108190000	17921000	58558000	900260	146150000	119530000	144200000	45780000	115720000	0	35230000	25025000	13447000	81604000	129040000	0	51588000
0.83829	32294000	35306000	11611000	78183000	109560000	12822000	7899600	11010000	8057100	156600000	162400000	5040400	92757000	162400000	5040400	16671000	33455000	0	288390000	224440000	3205500	27319000	126340000	1086600	63876000	73955000	8622400	94529000	139960000	945870	277250000	142490000	47487000	11678000	32065000	0	128380000	111530000	120030000	28374000	72862000	0	8103900	4807900	2807000	41453000	112920000	0	29766000
0.87054	15092000	18345000	10235000	40615000	61073000	10803000	7515100	6801900	7298000	109500000	119790000	266570	49181000	119790000	266570	11422000	16293000	0	176060000	169780000	236220	10182000	88494000	62170	21130000	49369000	1055900	49191000	84032000	570100	202620000	107420000	18045000	8800400	15544000	0	107350000	88405000	87323000	13929000	38773000	0	2910000	225320	439620	19440000	96751000	0	14863000
0.90278	7367900	9567300	8806800	23202000	33946000	10848000	7718800	4624600	5660400	67083000	73808000	0	27156000	73808000	0	8508200	7173500	0	67251000	105320000	385.69	3608300	56264000	0	5675100	28067000	22485	22700000	47100000	44271	138920000	63387000	3643300	5169300	10735000	0	77784000	62544000	45925000	4062400	13066000	0	5555500	0	0	13586000	79950000	0	6616100
0.93502	6056000	6105900	7894000	19098000	17829000	10884000	6341300	2235000	4689700	36606000	40115000	0	16661000	40115000	0	7794100	3392200	0	10638000	49151000	0	2906200	33265000	0	711390	13980000	0	10416000	20180000	896.83	96580000	29872000	196170	4257100	9658600	0	39004000	44086000	14115000	398000	1906700	0	6364500	0	0	17249000	62930000	0	3675000
0.96726	6073800	6998500	7550200	18641000	13016000	10064000	3346300	489760	4446200	16758000	23506000	0	6789200	23506000	0	7315700	1134200	0	2332600	13009000	0	1777800	20788000	0	0	8339800	0	5685900	10267000	0	69789000	14167000	0	6740700	5050500	0	9063100	23922000	1141600	0	32568	0	4051400	0	0	25208000	43995000	0	3104100
0.9995	4956800	10069000	7028900	16657000	11035000	7298200	506050	72497	4243000	6847600	17145000	0	653100	17145000	0	5669800	787100	0	4613400	3582200	0	256830	17564000	0	0	6919200	0	4039300	12931000	0	48244000	9202800	0	8166000	593620	0	283620	6312600	0	140790	0	0	1191400	0	0	28809000	26566000	0	0
[truncated: 35 more columns]

## Sheet: Figure 5f-2
Figure 5f - LateralTop MAJIN-TERB2-SYCP3
	Intensity		Normalised Intensity
Distance (µm)	TERB2	MAJIN	TERB2	MAJIN
0	0	0	0	0
0.032242	1225700	229870	0.00589676	0.000741612
0.064484	41238000	4091400	0.198393	0.0131998
0.096726	101590000	18961000	0.488742	0.0611724
0.12897	154690000	51912000	0.744203	0.16748
0.16121	185640000	102110000	0.893101	0.32943
0.19345	170910000	154180000	0.822236	0.497419
0.22569	132770000	197180000	0.638747	0.636147
0.25794	103720000	212540000	0.49899	0.685701
0.29018	101800000	209030000	0.489753	0.674377
0.32242	116690000	197420000	0.561387	0.636921
0.35466	122150000	198470000	0.587655	0.640308
0.3869	110250000	219710000	0.530405	0.708833
0.41915	89961000	252520000	0.432796	0.814686
0.45139	74836000	286020000	0.360031	0.922764
0.48363	77586000	302400000	0.373261	0.97561
0.51587	88705000	309960000	0.426754	1
0.54812	126080000	291140000	0.606562	0.939282
0.58036	169940000	270450000	0.81757	0.872532
0.6126	206570000	234880000	0.993794	0.757775
0.64484	207860000	209020000	1	0.674345
0.67708	172420000	186930000	0.829501	0.603078
0.70933	141630000	172320000	0.681372	0.555943
0.74157	137280000	150280000	0.660445	0.484837
0.77381	146600000	113020000	0.705282	0.364628
0.80605	140080000	68543000	0.673915	0.221135
0.83829	105820000	27628000	0.509093	0.0891341
0.87054	59671000	3591900	0.287073	0.0115883
0.90278	23603000	0	0.113552	0
0.93502	8302900	0	0.0399447	0
0.96726	3299700	0	0.0158746	0
0.9995	19504	0	9.38324e-05	0
Maximun	207860000	309960000
Minimun	0	0

## Sheet: Figure 5f-3
Figure 5f - Frontal TERB1-TERB2-SYCP3 (n= number of telomeres analysed in each image)
	n=9 Image1																											n=4 Image 2												n=5 Image 3
Distance (µm)	TERB1	TERB2	SYCP3	TERB1	TERB2	SYCP3	TERB1	TERB2	SYCP3	TERB1	TERB2	SYCP3	TERB1	TERB2	SYCP3	TERB1	TERB2	SYCP3	TERB1	TERB2	SYCP3	TERB1	TERB2	SYCP3	TERB1	TERB2	SYCP3	TERB1	TERB2	SYCP3	TERB1	TERB2	SYCP3	TERB1	TERB2	SYCP3	TERB1	TERB2	SYCP3	TERB1	TERB2	SYCP3	TERB1	TERB2	SYCP3	TERB1	TERB2	SYCP3	TERB1
0	0	0	56234000	0	0	122300000	2135400	173980	118870000	0	0	100810000	890890	0	123100000	0	0	0	0	0	9302900	0	0	49908000	12656	0	92726000	563550	0	15292000	0	0	253030	0	0	11295000	2905400	264080	12585000	144030	0	85538000	4191000	0	100980000	1047200	0	92307000	385050
0.032242	0	0	79182000	39674	0	115280000	1687300	155880	122750000	33393	0	115470000	1988900	11236	155250000	0	411810	3553100	92269	1178000	70309000	1280900	0	105330000	466640	0	112030000	1813800	0	15897000	70234	0	3432300	1899.3	0	14926000	3354800	482660	14951000	17087	0	83464000	4191000	0	100980000	4013800	89415	107450000	33944
0.064484	0	0	91335000	48897	30929	107800000	643100	0	128890000	72320	0	111690000	2744400	26153	156570000	115400	280080	75572000	412380	1799500	133930000	1355800	0	101610000	3078300	0	143570000	2842300	640.38	16468000	636480	0	9967600	156960	10888	17292000	2929900	478400	15877000	853910	0	88884000	14730000	0	102760000	7687200	1162800	152450000	2944800
0.096726	0	655440	119200000	0	1689900	108450000	20701	0	134610000	12254	0	109030000	3266200	36982	155840000	2846100	0	142390000	1152600	109330	148640000	1480200	0	107410000	5904400	4491.7	152330000	2899300	11376	17501000	1350700	1395	13718000	851230	26674	18994000	1839500	306930	15353000	2733400	0	91607000	21102000	0	107360000	10616000	5230300	174670000	3804200
0.12897	0	2176000	133910000	0	5478700	117670000	9918.5	0	142330000	0	0	109650000	3090500	1369400	155290000	6558300	0	147170000	5579000	976740	152870000	1658800	0	117750000	6920200	2086.6	156160000	2451100	34919	18538000	1920100	63129	19000000	1175200	75405	20079000	781460	162660	15252000	5787500	0	83470000	19054000	0	112000000	12022000	12333000	172830000	3643700
0.16121	0	2300300	139640000	0	6644000	128870000	533810	0	148640000	0	60476	110530000	3204600	4034100	155410000	5705600	0	146240000	9400800	4329900	144120000	1985100	0	125630000	5666300	0	153300000	2123100	58754	19402000	2582700	249220	20231000	713290	81419	19981000	170070	166490	15984000	9676700	0	70175000	9435400	76551	110300000	11372000	16503000	173050000	2491400
0.19345	0	645410	147090000	0	3601100	138150000	1086000	0	148420000	0	999780	111980000	3659900	6328000	154100000	4045700	0	143930000	10078000	6809700	128560000	2533300	0	129890000	5364700	0	154230000	4493700	86106	20180000	2068800	376240	21586000	180950	25330	20014000	15510	206750	16845000	13090000	0	64262000	1061600	270850	100770000	10199000	12611000	164290000	1355000
0.22569	0	435020	150100000	0	72792	143680000	2773800	0	150440000	0	1558800	115830000	3369600	8267900	150200000	2314700	0	144990000	7788900	4919800	120430000	2447100	0	132260000	5034200	0	159720000	8275500	187080	20578000	324460	390300	23145000	134380	0	20040000	882.34	206310	17229000	14437000	0	69744000	23374	74859	91057000	10250000	4779600	169070000	1138600
0.25794	8509.8	1565300	151820000	0	0	145210000	3927700	0	151960000	0	1131700	116860000	1919000	7547800	148460000	910170	0	155020000	4393700	1714100	124250000	1338300	0	133460000	4188300	0	170100000	10581000	266770	20235000	0	351160	23650000	0	0	20079000	37447	206950	17354000	12377000	0	79320000	0	2146	89148000	13043000	367260	180310000	1413600
0.29018	221650	976220	153530000	0	0	146450000	3081800	3773.3	160170000	0	362500	113810000	392040	4299700	145490000	518040	0	173230000	1491200	30196	134270000	651810	0	135990000	1823900	1128.2	184510000	10329000	244150	19879000	4828.1	222330	23288000	0	0	20344000	42820	190560	18017000	7693500	0	86245000	0	0	95478000	17706000	0	193630000	964660
0.32242	510150	82961	158000000	0	563660	152170000	1664200	2148600	178870000	0	165550	110990000	1082	915150	140270000	539970	0	191770000	1217900	0	141930000	435380	0	143590000	127490	0	193490000	7703800	170630	21190000	174090	55237	22679000	0	0	21029000	0	153130	19434000	2980500	0	88348000	655260	0	102960000	22183000	0	200550000	225190
0.35466	185680	0	170500000	0	6484700	162630000	1796800	9951100	210410000	43011	0	115340000	0	18768	134680000	258530	0	202010000	4083300	0	146560000	188410	0	155120000	0	0	186900000	3980700	63078	23931000	271650	73340	23128000	0	0	21853000	14271	100600	21000000	286900	0	88021000	1691000	0	105890000	24432000	0	210190000	2962.2
0.3869	505.7	0	189700000	0	7993300	172480000	5291900	23446000	251810000	1015000	0	130520000	0	0	136840000	21335	69224	200180000	10381000	0	150630000	115430	0	166870000	0	38173	178520000	1774200	107620	26894000	491920	170670	25037000	0	793.01	22274000	980160	42954	23148000	2400.2	0	89738000	2550100	0	103510000	22887000	36057	215330000	0
0.41915	0	158940	214100000	0	5254600	178880000	12165000	42211000	282750000	5455100	266400	152120000	328510	1254800	148410000	0	1398200	190720000	16614000	0	152940000	351950	15812	182540000	0	691560	176460000	2268500	204500	30260000	161770	253010	27145000	177600	29397	22452000	4648300	195430	26743000	492.2	0	95128000	3806500	0	98209000	17737000	0	213630000	227990
0.45139	0	2056300	239340000	0	8329400	185150000	20459000	67446000	299340000	10869000	5709700	170770000	2279300	7282000	161440000	604600	4456600	180280000	16624000	133800	153960000	2817000	2519400	213940000	10717	2330700	185770000	6763300	468160	34712000	0	383140	28864000	658360	106700	22908000	11840000	746090	31448000	75483	122770	101470000	7160000	960020	93084000	10922000	35930	203250000	696050
0.48363	0	8064300	268100000	380320	18977000	196380000	28431000	93475000	303750000	14623000	24794000	185770000	8382700	20263000	172040000	5474000	5760900	173610000	13190000	4219200	159370000	15900000	18839000	265690000	253170	5126300	202710000	20240000	1764300	40138000	426570	594980	30512000	2936600	358000	24050000	24377000	1850100	35114000	4066600	977110	108000000	14995000	5883200	94772000	5531900	126640	185290000	1071900
0.51587	0	18587000	294650000	6189400	38470000	218620000	36175000	114190000	303300000	19601000	55330000	204860000	21471000	40864000	185350000	14465000	10137000	174950000	15208000	17533000	175500000	44472000	47271000	318370000	1740900	11616000	221590000	41595000	3715800	44946000	10142000	717340	32458000	10371000	731130	25818000	42754000	3803800	34963000	11062000	1342800	118750000	30173000	21365000	107190000	5598200	47109	174470000	1778300
0.54812	0	30504000	307780000	34057000	66405000	251100000	52379000	135400000	293340000	31070000	75993000	230980000	41734000	74568000	202770000	26218000	23829000	185160000	30097000	36201000	201990000	82119000	88152000	33118000	6991800	29318000	242240000	66337000	5717100	46497000	41284000	1189200	34869000	25410000	1276000	27416000	62083000	6325700	29873000	21523000	2580800	135360000	55486000	45857000	124860000	13777000	53575	165390000	6980000
0.58036	18453	46398000	288550000	78614000	111210000	277210000	74259000	161880000	264710000	52823000	80605000	255770000	67678000	123920000	207780000	39030000	42665000	201730000	64158000	50132000	230610000	120870000	138540000	283580000	19436000	59216000	250610000	90643000	7644700	43653000	89564000	2926800	37232000	44120000	2123000	27829000	78546000	8453800	22050000	36326000	8007600	152060000	97980000	73124000	135790000	28042000	854740	166600000	18700000
0.6126	4608800	83761000	231700000	132370000	173790000	270030000	94570000	189370000	210190000	83208000	80825000	264580000	96875000	190860000	188030000	53545000	60690000	225270000	118790000	59940000	252130000	156440000	182020000	198460000	40272000	88515000	234280000	112260000	9538900	36878000	141980000	5977600	38917000	64319000	3156100	26814000	88321000	9160200	14696000	55991000	20029000	159970000	142930000	94153000	132050000	46547000	4690300	171090000	36761000
0.64484	29325000	147990000	154840000	165090000	232880000	217480000	108030000	200670000	140890000	111140000	93038000	252230000	121110000	255470000	145450000	70859000	73384000	259810000	179890000	78683000	262340000	185830000	196790000	117090000	67162000	108130000	198750000	129860000	11084000	27936000	178990000	9568200	38655000	87365000	4467500	25492000	89340000	8211000	9415000	77510000	45139000	153250000	170200000	105680000	113710000	69868000	16416000	183450000	58980000
0.67708	75732000	206310000	87764000	158500000	255480000	144620000	112010000	180940000	80279000	121820000	121950000	219000000	131880000	280350000	102570000	91102000	83175000	300470000	229820000	114660000	259600000	202740000	174130000	62940000	97719000	112900000	152780000	142990000	11704000	18793000	184190000	12681000	34534000	110210000	5775600	24672000	82200000	6339700	6301700	93884000	80608000	130500000	168920000	103580000	84599000	101310000	38285000	204100000	81669000
0.70933	128640000	218730000	50440000	121490000	220420000	84666000	104570000	134340000	38332000	108930000	148630000	168580000	124450000	247470000	67937000	109620000	106920000	331920000	249660000	158450000	240110000	201830000	125520000	33466000	125990000	108550000	108870000	148030000	10951000	11152000	157670000	14050000	26873000	123990000	6896700	23493000	70240000	4742900	4864400	98157000	112360000	96203000	131110000	87681000	50739000	140670000	73995000	212290000	99277000
0.74157	167150000	174360000	35774000	81957000	151660000	47706000	85901000	79842000	19713000	73754000	150070000	108610000	100470000	167720000	41455000	119400000	149340000	335950000	228520000	188310000	198780000	182060000	71885000	20011000	145910000	100490000	69736000	141380000	8788100	5749900	113800000	12980000	17663000	119190000	7505200	20331000	57216000	4023600	4140600	88099000	121370000	61726000	72832000	63780000	22422000	178420000	119710000	198880000	106400000
0.77381	175220000	99194000	29146000	48272000	90055000	27204000	60121000	37418000	15169000	33189000	115770000	55369000	70289000	86177000	23118000	115250000	190540000	304260000	174110000	188700000	140920000	147470000	31577000	13115000	153160000	84338000	40512000	122890000	5883400	2346900	64755000	9823400	9883100	93805000	7214500	15140000	45273000	3876300	3346700	67712000	99267000	37418000	27700000	40251000	6556500	199480000	175510000	160040000	99342000
0.80605	148210000	34012000	22857000	23847000	55376000	16412000	35189000	15582000	12825000	11070000	61559000	23828000	42632000	34864000	13419000	97358000	207170000	244260000	107110000	161290000	82869000	106440000	11356000	7310300	146840000	55820000	28131000	96602000	3246000	787530	24645000	5977600	4924700	56874000	5926200	9666100	33553000	3593000	2328900	43833000	59650000	23409000	5016500	20013000	2083100	193250000	220490000	119120000	80400000
0.83829	98069000	6354400	15809000	7619700	31676000	11431000	17459000	9599200	11350000	2601000	18053000	13424000	22893000	13305000	10469000	71354000	189810000	172280000	47782000	120880000	42244000	65846000	2522900	3534200	128310000	21660000	22901000	68905000	1524800	381280	3662400	2862400	2409600	22765000	3991900	5474700	21905000	2868800	1367300	22196000	24902000	15253000	280250	5602300	2694300	158690000	223100000	81676000	55393000
0.87054	46764000	2475600	10006000	935680	12363000	8996200	6358200	8987100	10980000	581040	2555600	10944000	10707000	3403900	9863700	44456000	146220000	106090000	12745000	78593000	22380000	30996000	186440	2405300	101640000	1924600	18044000	45276000	589870	426280	99219	1115600	1362400	5123600	2157200	2988400	11413000	1915900	772960	7144600	7937100	10288000	0	438060	3428100	109810000	181890000	49433000	31009000
0.90278	12427000	2626600	7496800	315300	3045100	9904900	978320	7025900	11480000	106750	1835700	8333000	4581200	113390	9422500	22607000	91824000	56055000	1886000	40328000	14568000	8750500	0	2806800	72627000	0	13890000	28476000	174770	515540	0	537140	863270	1946200	921050	1704300	3718000	1160000	673990	558880	3363500	7920000	0	557550	4232000	63647000	117510000	28907000	12796000
0.93502	3407500	2910200	6929000	62177	306460	11692000	0	3480800	11554000	0	2485200	7211500	2380200	0	9817800	8861900	44484000	25874000	30933	11153000	10793000	914330	0	3430600	46823000	0	10562000	18323000	116720	748320	0	504550	563200	1404900	307820	1079600	543570	788580	850530	2288.3	1143000	6822900	0	628140	5986100	31828000	57727000	21772000	3409200
0.96726	1619100	1455300	6538400	0	231020	12001000	0	360610	11012000	0	1311700	8601800	1350600	0	9654100	2827900	14325000	13965000	299700	780160	8742300	53781	50057	5221400	28733000	0	7915000	13441000	55047	1121100	0	399530	311940	655330	54780	835030	95683	684170	872730	0	30877	6934800	0	69027	6852300	14387000	20801000	19106000	994090
0.9995	440680	45710	7187800	0	240780	7839200	0	0	9866900	0	175990	8347500	1555900	113480	7929100	1228200	3936600	11787000	1685800	423060	9057800	0	284240	7403600	17981000	0	5294300	10735000	21516	1433700	0	202550	323960	334820	613.27	780540	126190	534430	737130	0	0	4995600	0	0	5529200	7562100	5288800	14815000	182490
[truncated: 38 more columns]

## Sheet: Figure 5f-4
Figure 5f - Top TERB1-TERB2-SYCP3
	Intensity		Normalised Intensity
Distance (µm)	TERB2	TERB1	TERB2	TERB1
0	0	0	0	0
0.032242	0	0	0	0
0.064484	0	0	0	0
0.096726	0	0	0	0
0.12897	319540	924780	0.0430995	0.0155118
0.16121	1546900	6672400	0.208646	0.111919
0.19345	2656900	15836000	0.358363	0.265624
0.22569	3078000	24264000	0.415161	0.406991
0.25794	2802400	30599000	0.377988	0.513251
0.29018	2731500	33974000	0.368425	0.569861
0.32242	3260700	38239000	0.439803	0.6414
0.35466	4019300	43329000	0.542123	0.726777
0.3869	4349200	49693000	0.58662	0.833523
0.41915	4141700	55822000	0.558632	0.936328
0.45139	3822900	58512000	0.515633	0.981449
0.48363	4076000	58579000	0.549771	0.982572
0.51587	4904100	58095000	0.661465	0.974454
0.54812	6255000	58578000	0.843674	0.982556
0.58036	7414000	59618000	1	1
0.6126	7359100	58942000	0.992595	0.988661
0.64484	6418100	52805000	0.865673	0.885722
0.67708	4863200	42019000	0.655948	0.704804
0.70933	2958600	26520000	0.399056	0.444832
0.74157	737820	9224800	0.0995171	0.154732
0.77381	51944	1445300	0.0070062	0.0242427
0.80605	0	0	0	0
0.83829	0	0	0	0
0.87054	0	0	0	0
0.90278	0	0	0	0
0.93502	0	0	0	0
0.96726	0	0	0	0
Maximun	7414000	59618000
Minimun	0	0

## Sheet: Figure 6a
Figure 6a - SDS-PAGE
		TRF1 TRFH							TRF1 TRFH TERB1 TRFB						TRF1 TRFH TERB1 TRFB TERB2 N
		Gel filtration elution fractions							Gel filtration elution fraction						Gel filtration elution fractions

## Sheet: Figure 7b
Figure 7b - SDS-PAGE
		MAJIN Core+BP1 TERB2 TERB1 TRFB							TRF1 TRFH
		Gel filtration elution fractions							Gel filtration elution fractions
		MAJIN Core+BP1 TERB2 TERB1 TRFB + TRF1 TRFH							MAJIN Core+BP1 TERB2 TERB1 TRFB T648E + TRF1 TRFH
		Gel filtration elution fractions							Gel filtration elution fractions

## Sheet: Figure 7c,f,g,h,i,j
Figure 7c - EMSA
	MAJIN Core
	TERB2
	TERB1 TRFB
														Quantification for Figure 7h
Figure 7f - EMSA			Repeat 1						Repeat 2
														MAJIN Core TERB2 TERB1 TRFB plus TRF1 TRFH
														Conc. TRF1 TRFH (uM)	TRF1:MTT molar ratio	Repeat 1	Repeat 2
	MAJIN Core													0	0	72.7727	69.9846
	TERB2													0.16	0.0711111	64.9314	64.1001
	TERB1 TRFB													0.31	0.137778	69.5193	72.317
	plus TRF1 TRFH													0.63	0.28	64.3034	57.5555
														1.25	0.555556	61.3345	52.6665
														2.25	1	61.0221	41.4883
														4.5	2	41.1686	32.6076
														6.75	3	37.8353	31.119
														9	4	36.7452	27.5681
														22.5	10	33.2569	18.5693
														45	20	33.3684	14.7331
	TRF1 TRFH
														Quantification for Figure 7h
														MAJIN Core TERB2 TERB1 T2B plus TRF1 TRFH
														Conc. TRF1 TRFH (uM)	TRF1:MTT molar ratio	Repeat 1
														0	0	78.6252
														0.02	0.0133333	77.5509
														0.04	0.0266667	78.4573
Figure 7g and i - EMSA														0.09	0.06	80.8768
			Repeat 1											0.19	0.126667	80.4595
														0.38	0.253333	82.0047
														0.75	0.5	83.1854
														1.5	1	79.2822
	MAJIN Core													2.25	1.5	77.7844
	TERB2													3	2	74.0358
	TERB1 T2B													7.5	5	71.108
	plus TRF1 TRFH													15	10	63.4853
														MAJIN Core+BP1 TERB2 TERB1 TRFB plus TRF1 TRFH
									Repeat 2					Conc. TRF1 TRFH (uM)	TRF1:MTT molar ratio	Repeat 1	Repeat 2
														0	0	88.0132	89.1187
	MAJIN Core+BP1													0.04	0.016	89.5016	90.1577
	TERB2													0.08	0.032	86.8306	91.776
	TERB1 TRFB													0.16	0.064	88.3144	92.2518
	plus TRF1 TRFH													0.31	0.124	86.2307	91.7124
														0.63	0.252	86.4725	91.0672
														1.25	0.5	83.3754	89.7795
														2.5	1	77.9284	86.2481
														3.75	1.5	66.2959	84.0228
														5	2	55.8803	81.3511
														12.5	5	54.6777	70.5407
Figure 7j - EMSA														25	10	62.4091	60.0954
	TRF1 plus
	MAJIN Core
	TERB2
	TERB1 TRFB

[truncated: 18 more sheets: Figure 7d, Figure 7k, Figure 8c-1, Figure 8c-2, Figure 8d-1, Figure 8d-2, Figure 8e, Supp Fig 1e,f,g, Supp Fig 4f, Supp Fig 4g, Supp Fig 5a,c, Supp Fig 5d, Supp Fig 6a,b, Supp Fig 10a,b,c, Supp Fig 11a,b, Supp Fig 12a,b,e,f, Supp Fig 12d, Supp Fig 13g,h]
